# Supplementary material for: Effects of Live Music Therapy on Autonomic Stability in Preterm Infants: A Cluster-Randomized Controlled Trial
Source: Children (Basel). 2021 Nov 22;8(11):1077. doi: 10.3390/children8111077 (PMC8618386; doi:10.3390/children8111077)
Supplement: Supplementary file 1 [file children-08-01077-s001.zip]

Archive with 3 entries (3 files):
- consort-2010-checklist_Children_effects of MT and SSC on ANS in preterm infants.pdf
- consort-2010-flow-diagram_children_effects of MT and SSC.pdf
- supplementary tables_version for publication.pdf
